# Supplementary material for: Diversification processes between monogenoids (Dactylogyridae) and their marine catfish (Siluriformes: Ariidae) from the Atlantic coast of South America
Source: Parasitology. 2022 Nov 29;150(2):184–94. doi: 10.1017/S0031182022001615 (PMC10106279; doi:10.1017/S0031182022001615)
Supplement: Supplementary file 1 [file S0031182022001615sup001.zip]

Archive with 3 entries (3 files):
- S0031182022001615sup001.docx
- S0031182022001615sup002.docx
- S0031182022001615sup003.docx
